# Supplementary material for: In-Situ Synthesis of Methyl Cellulose Film Decorated with Silver Nanoparticles as a Flexible Surface-Enhanced Raman Substrate for the Rapid Detection of Pesticide Residues in Fruits and Vegetables
Source: Materials (Basel). 2021 Oct 1;14(19):5750. doi: 10.3390/ma14195750 (PMC8510044; doi:10.3390/ma14195750)
Supplement: Supplementary file 1 [file materials-14-05750-s001.zip]

Archive with 1 entries (1 files):
- materials-1379095-supplementary.pdf
